# Supplementary material for: Diagnostic Accuracy of Abbreviated Bi-Parametric MRI (a-bpMRI) for Prostate Cancer Detection and Screening: A Multi-Reader Study
Source: Diagnostics (Basel). 2022 Jan 18;12(2):231. doi: 10.3390/diagnostics12020231 (PMC8871361; doi:10.3390/diagnostics12020231)
Supplement: Supplementary file 1 [file diagnostics-12-00231-s001.zip]

Archive with 1 entries (1 files):
- diagnostics-1511597-supplementary.pdf
